# Supplementary material for: Evaluation of the Diagnostic Accuracy of a New Biosensors-Based Rapid Diagnostic Test for the Point-Of-Care Diagnosis of Previous and Recent Dengue Infections in Malaysia
Source: Biosensors (Basel). 2021 Apr 22;11(5):129. doi: 10.3390/bios11050129 (PMC8143448; doi:10.3390/bios11050129)
Supplement: Supplementary file 1 [file biosensors-11-00129-s001.zip]

Archive with 1 entries (1 files):
- biosensors-1137597-supplementary.pdf
